# Supplementary material for: Integrated Macrogenomics and Metabolomics Explore Alterations and Correlation between Gut Microbiota and Serum Metabolites in Adult Epileptic Patients: A Pilot Study
Source: Microorganisms. 2023 Oct 25;11(11):2628. doi: 10.3390/microorganisms11112628 (PMC10672912; doi:10.3390/microorganisms11112628)
Supplement: Supplementary file 1 [file microorganisms-11-02628-s001.zip]

Archive with 1 entries (1 files):
- microorganisms-2579124-supplementary.pdf
